# Supplementary material for: Improved discovery of de novo mutations using TrioDNM and VRFS
Source: Gigascience. 2026 Jun 9;15:giag068. doi: 10.1093/gigascience/giag068 (PMC13289757; doi:10.1093/gigascience/giag068)
Supplement: giag068_Supplemental_Files [file giag068_supplemental_files.zip]

Archive with 2 entries (2 files):
- supplement.pdf
- supplement.tex
