# Supplementary material for: Improved discovery of de novo mutations using TrioDNM and VRFS
Source: Gigascience. 2026 Jun 9;15:giag068. doi: 10.1093/gigascience/giag068 (PMC13289757; doi:10.1093/gigascience/giag068)
Supplement: giag068_Supplemental_Files [file giag068_supplemental_files.zip › supplement.tex]

\documentclass{article}
\pagestyle{empty}
\headheight=0pt
\headsep=0pt
\usepackage[margin=0.7in,footskip=0in,top=0.7in,bottom=0.7in]{geometry}
\usepackage{graphicx}
\usepackage{array,multirow,tabularx,url}
\usepackage{booktabs}

\usepackage{float}
\usepackage[colorinlistoftodos]{todonotes}
\usepackage{soul}
\sethlcolor{yellow}
\newcommand{\hltodo}[3][]{{}\hl{#2}\todo[#1,size=\footnotesize,color=yellow]{#3}\noindent} % usage example: \hltodo[inline]{highlight}{ends with float error otherwise}
\usepackage[normalem]{ulem}

\usepackage{xr}
\usepackage[labelfont=bf,figurename=Supplementary~Figure]{caption}
\captionsetup{labelfont=bf}
\usepackage{enumitem}
\usepackage{amsmath}
\usepackage{multicol}
\usepackage{fancyvrb}

\externaldocument{main}


\newcommand{\imagepart}[3]{\begingroup
    \setbox0=\hbox{\textbf{#2}}%
    \setbox1=\hbox{#3}%
    \hbox to#1{\vbox to\ht1{\box0\vfill}\hskip1em\hfill\box1}\endgroup}


\begin{document}


\renewcommand{\subsubsection}[1]{\setcounter{item}{1}{\noindent\bf #1}}
\renewcommand{\thesubsection}{S\arabic{subsection}}
\renewcommand{\thefigure}{S\arabic{subsection}}
\renewcommand{\thetable}{S\arabic{subsection}}
\newcommand{\thefigurei}{S\arabic{subsection}\alph{item}}
\newcommand{\thetablei}{S\arabic{subsection}\alph{item}}
\newcounter{item}
\setcounter{item}{1}


\section*{Supplementary Material}

\newpage

\subsection{DeNovoGear and TrioDNM implementation}
\label{stxt:DNG-priors}

The math notes in \cite{FIGL}, Supplementary Notes, and the DeNovoGear code contain some minor errors and in some cases lack clarity.
\begin{enumerate}
\item The math notes state that conditional on a segregating site with 1 or 2 alternate alleles, genotypes with 1
alternate allele are found with frequency 3/5 and genotypes with 2 alternate alleles are found with frequency 2/5.  This
is in fact reversed, there are 4 configurations with a single alternate allele and 6 with two alternate
alleles, giving frequencies 2/5 and 3/5, respectively:
\small
\begin{verbatim}
    00 01
    00 10
    01 00
    10 00     .. 4 out of 10 = 2/5

    00 11
    01 01
    10 01
    01 10
    10 10
    11 00     .. 6 out of 10 = 3/5
\end{verbatim}
\normalsize

\item It is not clear how the term 0.001 (as opposed to 0.002) has been derived in the math notes.
The DeNovoGear code deviates from the math notes, setting for example the prior probability of a
single alternate allele in parents as
\small
\begin{verbatim}
    g_priors[i] = 0.995 * 0.002 * (3.0 / 5.0) * (4.0 / 5.0) * 0.5;
\end{verbatim}
\normalsize
or triallelic cases as
\small
\begin{verbatim}
    g_priors[i] = 0.002 * 0.002 / 414;
\end{verbatim}
\normalsize
No explanation is provided as for where the terms 0.995, 0.5 or 414 come from.

\item The DNG code for setting chrX priors has bugs, for example, the transmission of chrX
from mother to a son does not depend on the paternal genotype. For this reason bcftools/trio-dnm3
does not attempt to reimplement this part of the code.
\end{enumerate}

\subsubsection{Revised priors}

Following \cite{FIGL}, the prior probability $P(G_M,G_F)$ of drawing two parental genotypes
from the population is loosely derived neutral coalescent model.
Empirically we know that two human chromosomes in European populations differ at approximately 1/1000 sites.
There are 4N generations in a tree of two chromosomes, and $N\cdot 100/12$ generations in a tree relating 5 chromosomes, so we assume
approximately 2/1000 sites will be variable in a sample of 5 human chromosomes. Then the prior
for sampling $G_M$ and $G_F$ as homozygous reference is 0.998.
For the remaining, we consider the number of alternate alleles (up to 3)
and the number of configurations the alleles can be distributed across parental
chromosomes (for example, there are 4 out of the 15 possible biallelic combinations
which have one alternate allele).

Label the reference allele 0 and consider at most three non-reference alleles $x \in \{1,2,3\}$. Set the prior probabilities
of sampling reference and alternate genotypes as follows
\setlist[description]{leftmargin=4em,labelindent=2em}
\begin{description}
    \item[$P_1 = 0.998$] \hfill \\
        the probability of sampling two reference genotypes at sites with one alternate
        allele common in the population (biallelic sites)
    \item[$P_3 = (1 - P_1)^2$] \hfill \\
        the probability of sampling a non-reference genotype at sites with two different alternate alleles
        common in the population (triallelic sites)
    \item[$P_2 = 1 - P_1 - P_3 \approx 1 - P_1$] \hfill \\
        the probability of sampling a non-reference genotype at biallelic sites
    \item[$P_4 = 10^{-26}$] \hfill \\
        the probability of observing tetra-allelic site
\end{description}

\subsubsection{Autosomal chromosomes}

The prior probability of sampling four chromosomes from the population for parental genotypes $M$ and $F$
is then as follows
\begin{align*}
P(M,F) =
    \begin{cases}
        \mbox{0 alternate alleles:} & \\
        \hskip2em P_1                             & \hskip2em M,F = 00,00
            \vspace{0.5em} \\
        \mbox{1 alternate allele:} & \\
        \hskip2em P_2 \cdot (1/15) \cdot (1/3)    & \hskip2em M,F \in \{ xx,xx \} \mbox{ where } x \in \{1,2,3\} \\
        \hskip2em P_2 \cdot (2/15) \cdot (1/3)    & \hskip2em M,F \in \{ 00,xx \;;\; xx,00 \} \\
        \hskip2em P_2 \cdot (4/15) \cdot (1/3)    & \hskip2em M,F \in \{ 0x,xx \;;\; x0,xx \;;\; xx,0x \;;\; xx,x0 \} \\
        \hskip2em P_2 \cdot (4/15) \cdot (1/3)    & \hskip2em M,F \in \{ 0x,0x \;;\; 0x,x0 \;;\; x0,0x \;;\; x0,x0 \} \\
        \hskip2em P_2 \cdot (4/15) \cdot (1/3)    & \hskip2em M,F \in \{ 00,0x \;;\; 00,x0 \;;\; 0x,00 \;;\; x0,00 \}
            \vspace{0.5em} \\
        \mbox{2 alternate alleles:} & \\
        \hskip2em P_3 \cdot (1/19) \cdot (1/3)    & \hskip2em M,F \in \{ 00,xy \;;\; 0x,xy \;;\; \ldots \; \}
            \vspace{0.5em} \\
        \mbox{3 or more alternate alleles:} & \\
        \hskip2em P_4                       &
    \end{cases}
\end{align*}


\subsubsection{Chromosome X in males}

For chromosome X inheritance pattern in males we define analogously
\begin{align*}
    P_{X,1} & = 0.999 \\
    P_{X,3} &= (1 - P_{X,1})^2 \\
    P_{X,2} &= 1 - P_{X,1} - P_{X,3} \approx 1 - P_{X,1}
\end{align*}
The priors for drawing the maternal genotype then become
\begin{align*}
P_X(M) =
    \begin{cases}
        \mbox{0 alternate alleles:} & \\
        \hskip2em P_{X,1}                             & \hskip2em M = 00
            \vspace{0.5em} \\
        \mbox{1 alternate allele:} & \\
        \hskip2em P_{X,2} \cdot (1/3) \cdot (1/3)     & \hskip2em M = xx \mbox{ where } x \in \{1,2,3\} \\
        \hskip2em P_{X,2} \cdot (2/3) \cdot (1/3)     & \hskip2em M \in \{ 0x \;;\; x0 \}
            \vspace{0.5em} \\
        \mbox{2 alternate alleles:} & \\
        \hskip2em P_{X,3} \cdot (1/3)                & \hskip2em M \in \{ xy \;;\; xz \;;\; yz \}
  \end{cases}
\end{align*}


\subsubsection{Chromosome X in females}

For chromosome X inheritance in females we approximate as
\begin{align*}
P_{XX}(M,F) =
    \begin{cases}
        \mbox{0 alternate alleles:} & \\
        \hskip2em P_1                               & \hskip2em M,F = 00,0
            \vspace{0.5em} \\
        \mbox{1 alternate allele:} & \\
        \hskip2em P_2 \cdot (3/7) \cdot (1/3)       & \hskip2em M,F \in \{ 00,x \;;\; 0x,0 \;;\; x0,0 \} \mbox{ where } x \in \{1,2,3\} \\
        \hskip2em P_2 \cdot (3/7) \cdot (1/3)       & \hskip2em M,F \in \{ 0x,x \;;\; 0x,x \;;\; xx,0 \} \\
        \hskip2em P_2 \cdot (1/7) \cdot (1/3)       & \hskip2em M,F = xx,x
            \vspace{0.5em} \\
        \mbox{2 alternate alleles:} & \\
        \hskip2em P_3 \cdot (1/9) \cdot (1/3)       & \hskip2em M,F \in \{ 0x,y \;;\; \ldots \;;\; xx,y \;;\; \ldots \;;\; xy,y \;;\; \ldots \; \}
  \end{cases}
\end{align*}


\newpage

\subsection{Usage examples}
\label{stxt:commands}

All variants of the \texttt{+trio-dnm3} usage below annotate a VCF file with the computed score
(stored by default in the FORMAT/DNM tag), the index of the variant allele (FORMAT/VA), and the
frequency of the variant allele (FORMAT/VAF).

\bigskip
\noindent\textbf{Naive \textit{de novo} calling}
\newline
Relies on FORMAT/GT and is not recommended due to its high false-positive rate.
This mode is used for generating a candidate callset to be further refined by one of the DNG, ALM, or DMM models.
\small
\begin{verbatim}
    bcftools +trio-dnm3 -p proband,father,mother --use-NAIVE input.vcf
\end{verbatim}
\normalsize

\bigskip
\noindent\textbf{DNG, the DeNovoGear model}
\newline
The original DeNovoGear model, uses FORMAT/PL and the original DNG priors
\small
\begin{verbatim}
    bcftools mpileup -f ref.fa proband.bam father.bam mother.bam |  # generate genotype likelihoods
    bcftools call -mA |                                             # perform basic calling, gets rid of <*>
    bcftools norm -f ref.fa |                                       # normalize indels
    bcftools +trio-dnm3 -p proband,father,mother --use-DNG          # annotate with the DNG probability score
\end{verbatim}
\normalsize

\bigskip
\noindent\textbf{DeNovoGear with fixed priors}
\newline
The DeNovoGear model used with FORMAT/PL with the revised priors.
All commands of the pipeline are analogous to the above, note the use of \texttt{--use-ALM} and \texttt{--with-pPL}
\small
\begin{verbatim}
    bcftools mpileup -f ref.fa proband.bam father.bam mother.bam |
    bcftools call -mA |
    bcftools norm -f ref.fa |
    bcftools +trio-dnm3 -p proband,father,mother --use-ALM --with-pPL
\end{verbatim}
\normalsize

\bigskip
\noindent\textbf{ALM, the allele-likelihood model}
\newline
Basic allele-likelihood model.
All commands of the pipeline are analogous to the above, note the use of \texttt{mpileup -a QS}
and \texttt{--use-ALM}
\small
\begin{verbatim}
    bcftools mpileup -f ref.fa proband.bam father.bam mother.bam -a QS |
    bcftools call -mA |
    bcftools norm -f ref.fa |
    bcftools +trio-dnm3 -p proband,father,mother --use-ALM
\end{verbatim}
\normalsize

\bigskip
\noindent\textbf{DMM, the Dirichlet--multinomial model}
\newline
Basic allele-likelihood model.
All commands of the pipeline are analogous to the above, note the use of \texttt{mpileup -a QM}
and \texttt{--use-DMM}
\small
\begin{verbatim}
    bcftools mpileup -f ref.fa proband.bam father.bam mother.bam -a QM |
    bcftools call -mA |
    bcftools norm -f ref.fa |
    bcftools +trio-dnm3 -p proband,father,mother --use-DMM
\end{verbatim}
\normalsize


\bigskip
\noindent\textbf{Variant Read Frequency Score}
\newline
The variant read frequency score method was written with performance and ease of use in mind, and can easily be
run in parallel. In order to run the program efficiently see below how to decide on two important
aspects: whether to stream entire bams (many tested sites) or use the index (few sites); and
how many bams to run in parallel. Below we show how to run the program in batches; for a single
run just leave out the \texttt{--batch} option.
\small
\begin{verbatim}
    # First decide whether to use index or not. Run with -v in the verbose mode, the program prints
    # the time required to process one alignment file. Kill with ctrl+c when done.
    bcftools +vrfs -a bams-list.txt -f ref-genome.fa -s sites.txt -v       # stream the entire bam
    bcftools +vrfs -a bams-list.txt -f ref-genome.fa -s sites.txt -v -i    # use index to jump

    # Secondly, decide how many bams to run per batch. Say the output above suggests it is feasible
    # to run 30 bams per batch, now find out how many batches are needed.
    bcftools +vrfs -a bams-list.txt --batch k=30

    # Now run the batches in parallel, say the above output suggested 100 batches are required.
    bcftools +vrfs -f ref.fa -a bams.txt -s sites.txt -o scores1.txt --batch 1/100
    bcftools +vrfs -f ref.fa -a bams.txt -s sites.txt -o scores1.txt --batch 2/100
    bcftools +vrfs -f ref.fa -a bams.txt -s sites.txt -o scores1.txt --batch 3/100
    ...
    bcftools +vrfs -f ref.fa -a bams.txt -s sites.txt -o scores100.txt --batch 100/100

    # Finally, merge the results
    bcftools +vrfs --merge-files scores*.txt -o merged.txt
\end{verbatim}
\normalsize


\newpage


\subsection{Variant Read Frequency Score}

\begin{figure*}[h!]
\centering
\includegraphics[width=\textwidth]{{img/afs}.pdf}
\caption{\textbf{A-B}) An example of a VAF distribution collected across 1471
samples and 20 VAF bins.
In this example, 619 samples showed no alternate allele (VAF=0) at this genomic position,
84 samples had approximately half of the reads supporting the alternate allele (VAF=0.5),
and in 170 samples had only alternate allele (VAF=1).
\textbf{C}) Example of VAF distributions collected at high-confidence sites, used to estimate the variance within each VAF bin
(see also the script \texttt{misc/vrfs-variances} in the \texttt{bcftools} package).
}\label{sfig:vrfs}
\end{figure*}

\newpage


\subsection{The sensitivity of VRFS to VAF bin size}

\begin{figure*}[h!]
\centering
\includegraphics[width=0.6\textwidth]{{img/vrfs-bin-size-r2}.pdf}
\caption{The stability of VRFS calculation was tested on the full set of prefiltered candidate variants.
The calculation proved to be stable with respect to the number of VAF bins.
}\label{sfig:VRFS-vs-binsize}
\end{figure*}

\newpage


\subsection{The sensitivity of VRFS to VAF variances}

\begin{figure*}[h!]
\centerline{
    \imagepart{0.5\textwidth}{A}{\includegraphics[width=0.5\textwidth]{img/vrfs-r2.pdf}}
    \hskip2em
    \imagepart{0.5\textwidth}{B}{\includegraphics[width=0.5\textwidth]{img/vrfs-r2-rank.pdf}}
}
\caption{The calculation of VRFS values is based on VAF profile variances $\{\sigma_i^2\}$,
which are precomputed from a set of high-confidence sites.
In these graphs, we assess the sensitivity of the VRFS scores to the choice of reference sites and to
perturbations in the profile variances, and consequently, evaluate the transferability of these profiles
across datasets.
Each data point represents the difference betwen two VRFS calculations performed on the entire dataset using two distinct sets of
profile variances, $\{\sigma_i^2\}$ and $\{\sigma_i'^2\}$, each derived from a different set of high-confidence sites
using the \texttt{misc/vrfs-variances} script from the \texttt{bcftools} package.
\\
The x-axis quantifies the difference between two profiles $\{\sigma_i^2\}$ and $\{\sigma_i'^2\}$. It is calculated as
$\Delta = \sum_i (\sigma_i - \sigma_i')\cdot i$ and can be viewed as the expected difference in the
variation of the total number of alternate reads across all reference samples. Lower values indicate more similar profile variances,
suggesting the resulting VRFS values will also be closer.
\\
(\textbf{A}) Comparable profile variances result in similar VRFS values, suggesting that the choice of reference sites does
not significantly alter the outcome when variances are alike.
(\textbf{B}) Importantly, the relative rank order of these VRFS values remains consistent and stable.
}\label{sfig:VRFS-variances}
\end{figure*}


\newpage


\subsection{Variant read frequency score distribution}

\begin{figure*}[h!]
\centering
\centerline{\includegraphics[width=0.5\textwidth]{{img/vrfs-scale/vrfs0}.pdf}
            \includegraphics[width=0.5\textwidth]{{img/vrfs-scale/vrfs75}.pdf}}
\centerline{\includegraphics[width=0.5\textwidth]{{img/vrfs-scale/vrfs111}.pdf}
            \includegraphics[width=0.5\textwidth]{{img/vrfs-scale/vrfs120}.pdf}}
\centerline{\includegraphics[width=0.5\textwidth]{{img/vrfs-scale/vrfs130}.pdf}
            \includegraphics[width=0.5\textwidth]{{img/vrfs-scale/vrfs215}.pdf}}
\caption{Examples of parental VAF distributions at six sites and the corresponding variant read frequency scores
across a range of values, from VRFS=0 (alternate allele not present in the samples) to VRFS=213 (alternate
allele is prevalent in the samples, with 140 having alternate homozgyous genotype).
}\label{sfig:VRFS-scale}
\end{figure*}


\newpage

\subsection{Simulated data for DNG, ALM, and DMM evaluation}
\label{stxt:simulated-trio}

We constructed four parental haplotypes by generating two phased parental VCF files from randomly selected
Genome Aggregation Database (gnomAD) variants common in individuals of non-Finnish European ancestry
($\text{NFE\_AF} > 0.001$). Genotypes were simulated under Hardy–Weinberg equilibrium, with heterozygous
variants assigned at random to one of the two parental haplotypes to achieve phasing.

For the child, 5,000 genuine \textit{de novo} SNVs observed across samples in the studied cohort (BiB) were introduced into
the transmitted haplotypes. Individual-specific reference sequences were then generated using BCFtools/consensus,
producing six FASTA sequences (two per individual).
Sequencing reads were simulated using Mason (150 bp paired-end reads; mean fragment size 350 bp, SD 50),
aligned to the reference genome using BWA-MEM, and variants were called using BCFtools/mpileup followed by
BCFtools/trio-dnm3.

The resulting callset comprised 4,987 variants classified as true positives, 1,039 as false positives, and 2
as false negatives.
Receiver operating characteristic (ROC) curves were generated for each scoring method by varying the quality
threshold. Both DMM and ALM demonstrated improved discrimination between true and false calls compared to DNG.


\begin{figure*}[h!]
\centering
\includegraphics[width=0.6\textwidth]{{img/roc-mason}.pdf}
\caption{Receiver operating characteristic (ROC) curves for DNG, ALM, and DMM evaluated on simulated trio
data. True positive rate (TPR) is plotted against false positive rate (FPR) across varying score thresholds.
Areas under the curve (AUC) were 0.967 for DNG, 0.995 for ALM, and 0.995 for DMM.} \label{sfig:roc-mason}
\end{figure*}


\newpage

\subsection{Distribution of DNG, ALM, and DMM scores among curated calls}

\begin{figure*}[h!]
\centering
\centerline{
    \imagepart{0.5\textwidth}{A}{\hskip-1em\includegraphics[width=0.5\textwidth]{{img/truth-by-score.snv}.pdf}}
    \hskip2em
    \imagepart{0.5\textwidth}{B}{\hskip-1em\includegraphics[width=0.5\textwidth]{{img/false-by-score.snv}.pdf}}
}
\caption{(\textbf{A}) True positive rate (TPR) as a function of DNG, ALM, and DMM quality scores for manually curated
candidate sites. The dashed horizontal line indicates 95\% TPR used to define thresholds for construction of
the clean callset for VRFS evaluation: -3.43691, -0.335119, and -2.81869 for DNG, ALM, and DMM, respectively.
(\textbf{B}) False positive rate (FPR) as a function of DNG, ALM, and DMM quality scores for manually curated
candidate sites. The dashed horizontal line marks 5\% FPR, corresponding to thresholds of -3.8e-10, -3.2e-8,
and -0.28 for DNG, ALM, and DMM, respectively.
}\label{sfig:DNG-ALM-DMM-dist}
\end{figure*}


\newpage


\subsection{Ti/Tv by callset size}

\begin{figure}[h!]
\centering
\includegraphics[width=0.6\textwidth]{{img/titv-by-size.snv-filtered}.pdf}
\caption{
Transition-to-transversion ratio (ti/tv) in the raw callset, shown as a function of SNV callset size. Variants were ranked in descending
order by DNG, ALM, or DMM score, and ti/tv was computed cumulatively as increasingly larger sets of
top-scoring candidates were included. The left side corresponds to the most stringent score thresholds; the
right side includes all candidate sites. Higher ti/tv values reflect stronger enrichment for genuine
biological variation, though not specifically for \textit{de novo} events. The grey bar marks the expected
approximate number of true \textit{de novo} mutations.
}\label{sfig:titv}
\end{figure}


\newpage


\subsection{VAF25 by callset size}

\begin{figure}[h!]
\centering
\includegraphics[width=0.6\textwidth]{{img/vaf-by-size.snv-filtered}.pdf}
\caption{Proportion of calls in the raw callset with variant allele fraction $<25$\% (VAF25), shown
as a function of SNV callset size. Candidate
variants were ranked in descending order by DNG, ALM, or DMM score, and the VAF25 metric was computed
cumulatively as increasingly larger sets of top-scoring candidates were included. The left side corresponds
to the most stringent score thresholds; the right side includes all candidate sites. Lower values indicate a
cleaner callset with fewer low-VAF events, which are often enriched for sequencing artefacts. The grey bar
denotes the expected approximate size of the true \textit{de novo} callset.
}\label{sfig:VAF25-snv}
\end{figure}


\newpage

\subsection{Modeling parental allele emission improves filtering performance}

\begin{figure}[h!]
\centering
\vbox{
\includegraphics[width=0.75\textwidth]{{cases/low-vaf-dnm-dng-diff/chr3-195784340-C-T-EGAN00004239213}.png}\vskip0.5cm
\includegraphics[width=0.75\textwidth]{{cases/low-vaf-dnm-dng-diff/chr6-31271331-T-A-EGAN00004308645}.png}\vskip0.5cm
\includegraphics[width=0.75\textwidth]{{cases/low-vaf-dnm-dng-diff/chr6-32584218-A-G-EGAN00004310097}.png}
}
\caption{
Three examples of false \textit{de novo} calls with high DNG scores but low ALM and DMM scores illustrate the
importance of modeling parental allele emission. In the IGV snapshots, the proband is shown in the top track,
followed by the father and mother. In all three cases, the candidate allele is consistent with a mapping
artefact. Moreover, the alternate allele is detectable in one or both parents, indicating that--even if
genuine--it is not a true \textit{de novo} event.
}\label{sfig:dng-FPs}
\end{figure}


\newpage


\subsection{The impact of sequencing depth on performance}

\begin{figure*}[h!]
\centering
\vbox{
    \centerline{
        \imagepart{0.5\textwidth}{A}{\hskip-1em\includegraphics[width=0.5\textwidth]{{img/dp_dist}.pdf}}
        \hskip2em
        \imagepart{0.5\textwidth}{B}{\hskip-1em\includegraphics[width=0.5\textwidth]{{img/roc-dp.DNG.snv-filtered}.pdf}}
    }
    \bigskip
    \centerline{
        \imagepart{0.5\textwidth}{C}{\hskip-1em\includegraphics[width=0.5\textwidth]{{img/roc-dp.ALM.snv-filtered}.pdf}}
        \hskip2em
        \imagepart{0.5\textwidth}{D}{\hskip-1em\includegraphics[width=0.5\textwidth]{{img/roc-dp.DMM.snv-filtered}.pdf}}
    }
}
\caption{\textbf{A}) The distribution of exome sequencing depth in the target regions of the BiB cohort,
shown across all trios and sites. For each site, the minimum depth within the trio was used.
The median depth was $38\times$ and the average depth $41\times$.
\textbf{B}-\textbf{D}) Receiver operating characteristic (ROC) curves for DNG, ALM, and DMM
evaluated at 10$\times$, 20$\times$, and 30$\times$ coverage.
}\label{sfig:dp-dist}
\end{figure*}


\newpage


\subsection{Recurrence by callset size}

\begin{figure*}[h!]
\centerline{
    \includegraphics[width=0.5\textwidth]{{img/vrfs-by-size.snv-filtered.DMM}.pdf}
    \hskip2em
    \includegraphics[width=0.5\textwidth]{{img/vrfs-by-size.indel-filtered.DMM}.pdf}
}
\caption{The proportion of recurrent calls (VRFS$\geq$50, VRFS$\geq$100, and VRFS$\geq$150) in the raw callset, shown as a
function of callset size. Candidate variants were ranked in descending order by DMM score, and the fraction of
recurrent variants was computed cumulatively as progressively larger sets of top-scoring candidates were
included. The left side of the plot corresponds to the most stringent score thresholds, whereas the right side
includes all candidate sites. Lower values indicate a cleaner callset with fewer highly recurrent events,
which are often enriched for sequencing artefacts. The grey bar denotes the expected approximate size of the
true \textit{de novo} callset.
}\label{sfig:vrfs-by-size}
\end{figure*}


\newpage

\subsection{Repeat content}

\begin{figure}[h!]
\centering
\centerline{
    \includegraphics[width=0.45\textwidth]{{img/vrfs-repeats.snv}.pdf}
    \includegraphics[width=0.45\textwidth]{{img/vrfs-repeats.indel}.pdf}
}
\caption{Proportion of \textit{de novo} SNVs (left) and indels (right) in the clean callset
found in paralogs, segmental duplications and repetitive regions of the genome, split
by the variant read frequency score.
}\label{sfig:VRFS-repeat-barplot}
\end{figure}

\bigskip


\newpage


\subsection{Missed inheritance}
\label{sfig:VRFS-pbinom-barplot}

\noindent
A potential source of recurrence at sites with apparent \textit{de novo} calls is true polymorphism, where the
paternal alternate allele in heterozygous genotypes is missed due to random sampling of reads during sequencing.
The number of such misclassified inherited variants can be estimated from the variant read frequency scores by evaluating
the probability of failing to sample the alternate allele
\begin{equation*}
P(\mbox{inherited}) \approx (B_{\mbox{F}} + B_{\mbox{M}}) \cdot P_{\mbox{het}},
\end{equation*}
where $B_{\mbox{F}}$ and $B_{\mbox{M}}$ are the parental binomial probabilities of sampling the observed number of
alternate reads given their sequencing depth, and the probability of heterozygous genotype $P_{\mbox{het}}$
is estimated from the variant read frequency score distributions as the proportion of samples with VAF between $(0.25,0.75)$.

\bigskip

\begin{figure}[h!]
\centering
\vbox{
    \centerline{
        \imagepart{0.5\textwidth}{A}{\hskip-1em\includegraphics[width=0.5\textwidth]{{img/vrfs-pbinom.snv}.pdf}}
        \hskip2em
        \imagepart{0.5\textwidth}{B}{\hskip-1em\includegraphics[width=0.5\textwidth]{{img/vrfs-pbinom.indel}.pdf}}
    }
    \bigskip
    \centerline{
        \imagepart{0.5\textwidth}{C}{\hskip-1em\includegraphics[width=0.5\textwidth]{{img/inherited.snv-filtered}.pdf}}
        \hskip2em
        \imagepart{0.5\textwidth}{D}{\hskip-1em\includegraphics[width=0.5\textwidth]{{img/inherited.indel-filtered}.pdf}}
    }
}
\caption{\textbf{A}-\textbf{B})
Number of potentially inherited SNVs (left) and indels (right) in the clean callset
misinterpeted as \textit{de novo} variants with
the probability of not sampling the alternate allele in parents indicated in the legend.
\textbf{C}-\textbf{D})
Proportion of potentially inherited SNV and indel calls in the raw callset misinterpreted as \textit{de novo},
with $P(\mbox{inherited}) > 10^{-4}$, shown as a function of callset size. Candidate variants were ranked in descending order by DNG, ALM, or DMM score, and the probability
was computed cumulatively as increasingly larger sets of top-scoring candidates were included. The left side
corresponds to the most stringent score thresholds; the right side includes all candidate sites.
The grey bar denotes the expected approximate size of the true \textit{de novo} callset.
}
\end{figure}


\newpage

\subsection{Presence in gnomAD}

\begin{figure}[h!]
\centering
\vbox{
    \centerline{
        \imagepart{0.5\textwidth}{A}{\hskip-1em\includegraphics[width=0.5\textwidth]{{img/vrfs-gnomad.snv}.pdf}}
        \hskip2em
        \imagepart{0.5\textwidth}{B}{\hskip-1em\includegraphics[width=0.5\textwidth]{{img/vrfs-gnomad.indel}.pdf}}
    }
    \bigskip
    \centerline{
        \imagepart{0.5\textwidth}{C}{\hskip-1em\includegraphics[width=0.5\textwidth]{{img/gnomad-by-size.snv-filtered.DMM}.pdf}}
        \hskip2em
        \imagepart{0.5\textwidth}{D}{\hskip-1em\includegraphics[width=0.5\textwidth]{{img/gnomad-by-size.indel-filtered.DMM}.pdf}}
    }
}
\caption{\textbf{A}-\textbf{B})
Proportion of \textit{de novo} SNV and indel sites in the clean callset observed at the indicated allele
frequencies in gnomAD (see legend), stratified by Variant Read Frequency Score (VRFS).
\textbf{C}-\textbf{D})
Fraction of sites in the raw callset observed at the indicated allele frequencies in gnomAD (AF$\geq$0.1, AF$\geq$0.01, and AF$\geq$0.001),
shown as a function of callset size. Candidate variants were ranked in descending order by DMM score, and the fraction of
sites observed in gnomAD was computed cumulatively as progressively larger sets of top-scoring candidates were included.
The grey bar denotes the expected approximate size of the true \textit{de novo} callset.
Sites were matched only by position, the specific alternate alleles were not taken into account.
}\label{sfig:VRFS-gnomAD-barplot}
\end{figure}


\newpage

\subsection{VRFS helps to identify misclassified inherited variation}


\begin{figure}[h!]
\centering
\vbox{
    \centerline{\imagepart{0.65\textwidth}{A}{\includegraphics[width=0.65\textwidth]{{cases/chr4-118255548-EGAN00004309176.igv}.png}}}
    \bigskip
    \centerline{\imagepart{0.65\textwidth}{B}{\includegraphics[width=0.65\textwidth]{{cases/DNM0-AFS150-TP/chr1-15327067-C-T-EGAN00004308064-FHAD1.igv}.png}}}
    \bigskip
    \centerline{
        \imagepart{0.3\textwidth}{C}{\includegraphics[width=0.3\textwidth]{{cases/chr4-118255548-EGAN00004309176.AFS}.pdf}}
        \hskip2em
        \imagepart{0.3\textwidth}{D}{\includegraphics[width=0.3\textwidth]{{cases/DNM0-AFS150-TP/chr1-15327067-C-T-EGAN00004308064-FHAD1.AFS}.pdf}}
    }
}
\caption{Two examples of inherited variants, common in general population and in the BiB cohort, misclassified as \textit{de novo}
due to low sequencing depth in the parents. The IGV plots show the proband in the top lane, followed by father and mother.
\textbf{A},\textbf{C}) The A$>$G variant at chr4:118,255,548
is likely inherited from father (middle lane), the probability of missing the alternate allele with N=13 supporting reads is $p=0.0002$.
The variant is present in gnomAD with AF=0.41.
\textbf{B},\textbf{D}) The C$>$T variant at chr1:15,327,067 is likely
inherited from mother (bottom lane). There are fewer usable reads
than it seems, 10 out of the 15 reads form read-pair overlaps, reducing the effective sequencing depth to 10 reads.
The probability of missing the alternate allele is $p=0.002$ (N=10). The variant is present in gnomAD with AF=0.28.
}\label{sfig:IGV-cases-inherited}
\end{figure}


\newpage

\subsection{VRFS helps to identify false positives in difficult regions}


\begin{figure}[h!]
\centering
\vbox{
    \centerline{\imagepart{0.8\textwidth}{A}{\includegraphics[width=0.8\textwidth]{{cases/DNM0-AFS150-FP/chr6-32584221-G-A-EGAN0000430861.igv}.png}}}       % 1057-6-1-6-5-12-52-84-120-180-137-91-35-22-6-3-0-1-4-156
    \bigskip
    \centerline{\imagepart{0.8\textwidth}{B}{\includegraphics[width=0.8\textwidth]{{cases/DNM0-AFS150-FP/chr14-106116756-T-A-EGAN00004309884.igv}.png}}}    % 562-427-312-66-6-0-0-0-1-0-0-0-1-0-0-1-1-44-7-395
    \bigskip
    \centerline{
        \imagepart{0.38\textwidth}{C}{\includegraphics[width=0.38\textwidth]{{cases/DNM0-AFS150-FP/chr6-32584221-G-A-EGAN0000430861.AFS}.pdf}}
        \hskip2em
        \imagepart{0.38\textwidth}{D}{\includegraphics[width=0.38\textwidth]{{cases/DNM0-AFS150-FP/chr14-106116756-T-A-EGAN00004309884.AFS}.pdf}}
    }
}
\caption{Two examples of false positives, G$>$A at chr6:32,584,221 and T$>$A at chr14:106,116,756, with good TDNM scores, identified with the help of their
variant read frequency score (\textbf{C}-\textbf{D}). The IGV plots show the proband in the top lane, followed by father and mother.
}\label{sfig:IGV-cases-FP}
\end{figure}


\newpage


\subsection{List of recurrent \textit{de novo} sites}
\label{stxt:recurrent-sites}

List of recurrent sites (VRFS$\geq$100) not observed in gnomAD v4.1, with coordinates
on the GRCh38 reference build, ordered by decreasing VRFS. This set was derived from a single cohort and its
generalizability to other datasets has not been evaluated. Moreover, some recurrent
signals may reflect technical artefacts related to sequencing or data processing
(e.g., sequencing chemistry, capture design, mapping, variant calling, batch effects,
or sample contamination).

\footnotesize
\setlength{\columnsep}{10em}

\begin{multicols}{2}
\footnotesize
\VerbatimInput{img/recurrent-sites.txt}
\end{multicols}


\newpage


\subsection{The sensitivity of VRFS to sample size}

\begin{figure}[h!]
\centering
\vbox{
    \centerline{
        \imagepart{0.5\textwidth}{A}{\includegraphics[width=0.5\textwidth]{{img/vrfs-sample-size-r2}.pdf}}
        \hskip2em
        \imagepart{0.5\textwidth}{B}{\includegraphics[width=0.5\textwidth]{{img/scatter.10}.png}}
    }
    \centerline{
        \imagepart{0.5\textwidth}{C}{\includegraphics[width=0.5\textwidth]{{img/scatter.50}.png}}
        \hskip2em
        \imagepart{0.5\textwidth}{D}{\includegraphics[width=0.5\textwidth]{{img/scatter.100}.png}}
    }
}
\caption{\textbf{A}) The correlation of VRFS values calculated within the context of all samples (N=1981)
and in random subsets of 0.5-96\% samples (N=10 to 1901). \textbf{B}-\textbf{D}) The proportion of
recurrent sites (VRFS$\ge$100) reported as non-recurrent (VRFS$<$50) in a random subset of N=100, 500, and 991 samples.
}\label{sfig:VRFS-vs-nsample}
\end{figure}


\newpage

\subsection{DNM filtering pipeline used for the BiB data}
\label{stxt:filtering}

A real-world example of a DNM filtering pipeline follows.
We used \texttt{bcftools} commands outlined in Supplement~\ref{stxt:commands},
as well as custom scripts accessible from \url{https://github.com/HurlesGroupSanger/trio-dnm-calling}.

\bigskip
\noindent\textbf{Metrics used in filtering}
\small
\begin{description}
    \item[\small CLUSTER\_SIZE] \hfill \\
        Number of variant sites within 60 bp window

    \item[\small DMM] \hfill \\
        The TrioDNM3/DMM score

    \item[\small MQBZ] \hfill \\
        Mann-Whitney U-Z test of Mapping Quality of supporting reads

    \item[\small NMBZ] \hfill \\
        Mann-Whitney U-Z test of number of mismatches within supporting reads

    \item[\small nReads\_proband, nrReads\_mother, nReads\_father] \hfill \\
        The read coverage

    \item[\small SCBZ] \hfill \\
        Mann-Whitney U-Z test of Soft-Clip Length Bias

    \item[\small VCF\_QUAL] \hfill \\
        The VCF QUAL column

    \item[\small VRFS] \hfill \\
        The variant read frequency score
\end{description}
\normalsize

\bigskip
\noindent\textbf{Filtering}

\smallskip

\noindent
The
process of variant filtering is inherently somewhat arbitrary, representing a compromise between specificity
and sensitivity. The selection of filtering thresholds is often guided by empirical observations and practical
considerations rather than fixed rules, balancing the risk of excluding true variants against the inclusion of
false positives. To aid in this filtering process, we developed the \texttt{run-filtering} pipeline that allows
for the dynamic exploration of a range of thresholds simultaneously in an interactive manner. This enables us
to identify the most informative predictors and determine optimal threshold values more effectively.

\bigskip

\noindent
First, we pre-filtered the dataset with a lenient expression to reduce the size of the callset.
\small
\begin{verbatim}
   $DMM>-5 &&                       # A very lenient threshold, just to reduce the size of the callset
   $VCF_QUAL>35 &&                  # Remove the least confident calls
   $CLUSTER_SIZE<4 &&               # Remove calls with more than three variant sites within 60 bp window
   $nReads_proband>=10 &&                            # Require at least 10x coverage in all trio samples,
   $nReads_mother>=10 &&                             #   accounting for chrX in males which can be inherited
   ($nReads_father>=10 || $inheritance eq "mother")  #   only from mother
\end{verbatim}
\normalsize

\noindent
Next we used the \texttt{run-filtering} script to refine the filtering query and generate an interactive
visualization of the callset to aid with finding the optimal thresholds

\smallskip

\centerline{\includegraphics[width=\textwidth]{img/run-filter.png}}
\smallskip


\newpage


\subsection{Supporting data}
\label{stxt:supporting-data}


Supplementary File \texttt{supporting-data.zip} contains the supporting data files used to generate the
figures and supplementary analyses in this manuscript.
These files do not include individual-level de novo mutation (DNM) data, which are subject to access controls
under the project’s data access agreement and are not publicly available. Access to individual-level DNM data
may be requested through the Born in Bradford Executive, subject to approval.

\begin{description}

\item[\texttt{vrfs.txt.gz}]
    .. VRFS output for 1,012,098 candidate DNMs identified from 1,981 BiB samples. This file was used to generate:
    \begin{itemize}[nosep]
    \item Figure~\ref{fig:VRFS-scale}
    \item Supplementary Figure~\ref{sfig:vrfs}
    \item Supplementary Figure~\ref{sfig:VRFS-scale}
    \item Supplement~\ref{stxt:recurrent-sites}
    \end{itemize}

\item[\texttt{roc.trio-dnm.bib/}]
    .. Data used to generate the ROC curves shown in Figure~\ref{fig:roc}.


\item[\texttt{roc.vrfs.bib/}]
    .. Data used to generate the ROC curves shown in Figure~\ref{fig:vrfs-roc}.


\item[\texttt{roc.trio-dnm.sim/}]
    .. Data used to generate the ROC curves shown in Supplementary Figure~\ref{stxt:simulated-trio}.


\item[\texttt{roc.trio-dnm.dp/}]
    .. Data used to generate the ROC curves shown in Supplementary Figure~\ref{sfig:dp-dist}.


\item[\texttt{tpr-by-qual/}]
    .. Data used to generate TPR and FPR by quality curves shown in Supplementary Figure~\ref{sfig:DNG-ALM-DMM-dist}.


\item[\texttt{titv-by-size/}]
    .. Data used to generate ti/tv by callset size shown in Supplementary Figure~\ref{sfig:titv}.


\item[\texttt{vaf-by-size/}]
    .. Data used to generate VAF25 by callset size shown in Supplementary Figure~\ref{sfig:VAF25-snv}.


\item[\texttt{vrfs-by-size/}]
    .. Data used to generate recurrence by callset size shown in Supplementary Figure~\ref{sfig:vrfs-by-size}.


\item[\texttt{vrfs-repeats/}]
    .. Data used to generate repeat content by VRFS shown in Supplementary Figure~\ref{sfig:VRFS-repeat-barplot}.


\item[\texttt{inherited/}]
    .. Data used to generate missed inheritance graphs shown in Supplementary Figure~\ref{sfig:VRFS-pbinom-barplot}.


\item[\texttt{gnomad/}]
    .. Data used to generate presence in gnomAD by AF and callset size shown in Supplementary Figure~\ref{sfig:VRFS-gnomAD-barplot}.


\end{description}


\newpage
\begin{thebibliography}{}

\bibitem[Conrad {\it et~al}., 2011]{FIGL}
Conrad D, {\it et~al}.
Variation in genome-wide mutation rates within and between human families
{\it Nat Genet}, {\bf 43}, 712-714 (2011).

\bibitem[Ramu {\it et~al}., 2013]{DeNovoGear}
Ramu A, {\it et~al}.
DeNovoGear: \textit{de novo} indel and point mutation discovery and phasing,
{\it Nat Methods}, {\bf 10(10)}, 985-987 (2013).

\bibitem[Li, 2010]{MAQ}
Li H, The revised MAQ model, (2010) \\
http://samtools.github.io/bcftools/samtools.pdf


\end{thebibliography}


\end{document}
